# Supplementary material for: Soil Microbial Responses to Varying Environmental Conditions in a Copper Belt Region of Africa: Phytoremediation Perspectives
Source: Microorganisms. 2024 Dec 27;13(1):31. doi: 10.3390/microorganisms13010031 (PMC11767397; doi:10.3390/microorganisms13010031)
Supplement: Supplementary file 1 [file microorganisms-13-00031-s001.zip]

Archive with 1 entries (1 files):
- microorganisms-3371119-supplementary.pdf
